# Supplementary material for: Cytoplasmic genome types of European potatoes and their effects on complex agronomic traits
Source: BMC Plant Biol. 2015 Jun 26;15:162. doi: 10.1186/s12870-015-0545-y (PMC4480903; doi:10.1186/s12870-015-0545-y)
Supplement: Additional file 1: Table S1. — The cytoplasm types of all European varieties and breeding clones. Sheet 1 shows the cytoplasm types of European varieties. Sheet 2 shows the cytoplasm types of European breeding clones. [file 12870_2015_545_MOESM1_ESM.xlsx]

## Sheet: varieties
Table S1 The cytoplasm types of all European varieties and breeding clones
Variety name	Cytoplasmic type	Material origin	Ross (1986)		Variety name	Cytoplasmic type	Material origin	*Ross (1986)		Variety name	Cytoplasmic type	Material origin	Ross (1986)		Variety name	Cytoplasmic type	Material origin	Ross (1986)
1.81 23-92N	T	GBC			Adretta	D	BRUISE			Activa	W/γ	GBC			Asparges (Ratte)	A	EURO-CUL(M)
1.82 22-92N	T	GBC			Agila	D	BRUISE			Aiko	W/γ	EURO-CUL(G)			Corne de Bique (Ratte)	A	GBC
Aba	T	GBC			Agnes	D	BRUISE			Albatros	W/γ	SUGAR40			Fransen	A	GBC
Abnaki	T	GBC			Allagash Russet	D	GBC			Allians	W/γ	EURO-CUL(M), SUGAR40			Katyucha	A	GBC
Accent	T	EURO-CUL(G)			Amanda	D	BRUISE, GBC			Amado	W/γ	BRUISE, SUGAR40			La Ratte (Ratte)	A	EURO-CUL(M)
Achat	T	EURO-CUL(G)			Amyl	D	GBC			Aspirant	W/γ	BRUISE			Naglerner Kipfler	A	GBC
Ackersegen	T	GBC			Andra	D	GBC			Bertita	W/γ	GBC			Pink Fir Apple	A	EURO-CUL(M)
Advira	T	EURO-CUL(I), GBC			Antina	D	SUGAR40			Bettina	W/γ	EURO-CUL(G)			Tannenzapfen (Pink Fir Apple)	A	GBC
Afra	T	SUGAR40			Apart	D	CHIPS-ALL			Brenda	W/γ	EURO-CUL(G)
Agave	T	BRUISE			Ariadna	D	GBC			Bzura	W/γ	GBC
Agria	T	BRUISE, EURO-CUL(G), GBC, SUGAR4			Artana	D	GBC			Carlingford	W/γ	GBC
Ajax	T	GBC			Artis	D	CHIPS-ALL			Chantal	W/γ	BRUISE
Aktiva	T	BRUISE			Asaja	D	GBC			Ciklamen	W/γ	GBC			BRUISE	(Urbany et al. 2011)
Alamo	T	GBC			Astarte	D	GBC	vrn		Echo	W/γ	GBC			CHIPS-ALL	(Li et al. 2008, 2013)
Alexis	T	EURO-CUL(G)			Astrid	D	EURO-CUL(G)			Elin	W/γ	GBC	acl, sto		GBC	(Gebhardt et al. 2004)
Allegria	T	BRUISE			Auralia	D	EURO-CUL(S)			Erendira	W/γ	GBC			SUGAR40	(Fischer et al. 2013)
Allegro	T	GBC			Belana	D	SUGAR40			Euroflora	W/γ	EURO-CUL(M)			EURO_CUL(S)	1987 and 1994 in the field at Scharnhorst
Alpha	T	BRUISE, GBC			Birgit (1979)	D	GBC			Fanal	W/γ	EURO-CUL(I), GBC	acl, sto		EURO_CUL(G)	(Görg et al. 1992)
Altena	T	GBC			Boubin	D	GBC	acl		Fasan	W/γ	CHIPS-ALL			EURO_CUL(I)	2011 and 2013 from IPK
Amalia	T	GBC			Britta (198)	D	GBC			Forelle	W/γ	EURO-CUL(G)	acl, sto, spg		EURO_CUL(M)	2013 from MPIPZ Garden
Amazone	T	GBC			Burana	D	EURO-CUL(G)			Hilta	W/γ	EURO-CUL(G), GBC	acl, sto, spg		EURO_CUL(Saka)	2014 from Saka-Ragis Pflanzenzucht GbR
Amethyst	T	GBC	vrn		Calla	D	BRUISE			Kuba	W/γ	BRUISE			EURO_CUL(JKI)	2014 from JKI
Amigo	T	EURO-CUL(S)	vrn		Canso	D	GBC			Kuras	W/γ	SUGAR40			EURO_CUL(Con)	2003 from Convent Knabbergebäck Köln
Aminca	T	EURO-CUL(S) ,GBC			Caribe	D	GBC			Magyar rozsa	W/γ	GBC
Amora	T	BRUISE			Carola	D	EURO-CUL(G)			Melo	W/γ	EURO-CUL(G)			*Ross (1986)	Germplasm information of the pedigree by Ross (1986)
Amsel	T	GBC			Clarissa	D	EURO-CUL(G), GBC			MPI 54.4129/288	W/γ	GBC			acl	S. acaule Bitt.
Andante	T	BRUISE, EURO-CUL(I), GBC			Condea BADE	D	GBC			MPI 74.14/1	W/γ	GBC			chc	S. chacoense Bitt.
Ane	T	GBC			Crystal	D	GBC			MPI 82.66/15	W/γ	EURO-CUL(I), GBC			spl	S. sparsipilum (Bitt.) Juz. et Buk.
Angela	T	GBC			Dalat violett	D	GBC			MPI 83.75/1	W/γ	GBC			spg	S. spegazzinii Bitt.
Anneli	T	GBC			Dalat weiß	D	GBC			MPI 88.225/2	W/γ	GBC			sto	S. stoloniferum Schlechtd. et Bche´.
Anosta	T	BRUISE			Debora	D	GBC			MPI 88.228/58	W/γ	GBC			ver	S. verrucosum Schlechtd.
Antinema	T	EURO-CUL(S)			Donella	D	GBC			MPI 88.228/64	W/γ	GBC			vrn	S. vernei Bitt. et Wittm.
Ants	T	GBC			Dorisa	D	GBC			Olza	W/γ	GBC
Aquila	T	GBC			Dryf	D	GBC			Optima	W/γ	EURO-CUL(G)
Aranyalma	T	GBC			Duet	D	GBC			Opus	W/γ	BRUISE
Arkula	T	GBC			Ehud	D	EURO-CUL(S)			Pepo (199)	W/γ	GBC
Arnika	T	BRUISE, EURO-CUL(G), GBC, SUGAR40			Elenita	D	GBC			Ramona	W/γ	EURO-CUL(G), GBC
Arran Banner	T	GBC			Elfe	D	BRUISE, SUGAR40			Roberta	W/γ	SUGAR40
Arran Victory	T	GBC			Enterprise	D	GBC			Ronea	W/γ	GBC	acl, sto, spg
Arsy	T	EURO-CUL(I), GBC			Erna	D	EURO-CUL(G)			Samara	W/γ	GBC
As	T	GBC			Escort	D	EURO-CUL(saka), GBC			San	W/γ	GBC	acl, sto
Astilla	T	GBC			Essex	D	GBC			Sibu	W/γ	SUGAR40
Asva	T	GBC			Fausta	D	EURO-CUL(G), GBC			Solara	W/γ	BRUISE, CHIPS-ALL, EURO-CUL(G), SUGAR40
Atica	T	EURO-CUL(G) ,GBC			Filli	D	GBC			Szignal	W/γ	GBC	acl, sto
Atlas (1989)	T	GBC			Foka	D	GBC			Tanja	W/γ	EURO-CUL(G)
Aula	T	CHIPS-ALL, EURO-CUL(G)	vrn		Franca	D	EURO-CUL(G)			Tella	W/γ	EURO-CUL(G), GBC	acl, sto
Aura	T	GBC			Fringilla	D	GBC			Tempora	W/γ	EURO-CUL(G), GBC	acl, sto
Aurora	T	GBC			Galina	D	GBC			Tomba	W/γ	SUGAR40
Ausonia	T	GBC			Gunda	D	BRUISE			Tomensa	W/γ	BRUISE, CHIPS-ALL, EURO-CUL(G), GBC, SUGAR40
Avanti	T	EURO-CUL(I), GBC			Gusto	D	EURO-CUL(G), GBC			Verdi	W/γ	SUGAR40
Axilia	T	GBC			Hankkijas Timo	D	GBC			Vitara	W/γ	CHIPS-ALL
Balmoral	T	GBC			Ida	D	GBC	sto		Wega (1978)	W/γ	GBC
Baltica	T	EURO-CUL(Saka)			Ilona	D	BRUISE, CHIPS-ALL, EURO-CUL(G)			Alina	W/β	GBC
Baraka	T	BRUISE			Ilse	D	EURO-CUL(G)			Anni	W/β	GBC
Bea	T	GBC			Irga	D	GBC			Assia	W/β	GBC	acl, sto, vrn
Belchip	T	GBC			Jagoda	D	GBC			Esta	W/β	GBC	acl, sto, spg
Belladonna (1973)	T	GBC			Kama	D	GBC			Hanne	W/β	GBC	ver
Bell's Purple	T	GBC			Kamyk	D	GBC			Lisera	W/β	GBC
BelRus	T	GBC			Karla	D	GBC			Logo	W/β	BRUISE
Beluga	T	BRUISE			Karlena	D	BRUISE, CHIPS-ALL, GBC			Pluto	W/β	GBC
Benol	T	EURO-CUL(G)	vrn		Karnico	D	GBC			Sarolta	W/β	GBC
Berlichingen	T	GBC			Karsta	D	GBC			Sommergold	W/β	EURO-CUL(G)
Berolina	T	EURO-CUL(G)			Katja	D	EURO-CUL(G), GBC			Treff	W/β	GBC
Bevelander	T	GBC			Kenavo	D	GBC			Raisa	W/α	EURO-CUL(G)
Biason	T	GBC			Kera	D	GBC			CIP 38 31 17 6	W/α	GBC
Bildstar	T	GBC			Klara	D	GBC			MPI79.452/14D	W/α	GBC
Bintje	T	EURO-CUL(S) ,GBC			Komsomolets 2	D	GBC			Rita	W/α,β	EURO-CUL(G), GBC
Bionica	T	EURO-CUL(JKI)			Koretta	D	GBC
Bionta	T	GBC			Krepka	D	EURO-CUL(G)
Black 1257	T	GBC			Lajana	D	GBC	sto
Blaue Schweden	T	EURO-CUL(M)			Leander	D	GBC	acl, sto
Bliza	T	GBC			Libora	D	EURO-CUL(I), GBC
Bockhorn	T	GBC			Linzer Speise	D	GBC
Bodenkraft	T	EURO-CUL(G) ,GBC			Lotte	D	GBC	sto
Böhms Allerfrüheste Gelbe	T	GBC			Luna	D	EURO-CUL(G)	sto
Bola	T	GBC			Malwa	D	GBC
Bona	T	GBC			Mandy	D	GBC
Bonita	T	EURO-CUL(G) ,GBC			Mara	D	EURO-CUL(S), GBC	vrn
Bornia	T	GBC			Marabel	D	BRUISE, CHIPS-ALL, SUGAR40
Brasovean	T	GBC			Margit	D	EURO-CUL(G)
British Columbia Blue	T	GBC			Margit_Doris	D	BRUISE
Buschra	T	EURO-CUL(G)			Mariella	D	EURO-CUL(I), GBC
Campa	T	GBC			Maris Piper	D	GBC
Candella	T	BRUISE			Mawka	D	GBC
Capella (Gerlinde)	T	GBC			Maxilla	D	BRUISE, GBC
Cara	T	GBC			Milva	D	CHIPS-ALL, SUGAR4
Cardinal (1972)	T	GBC			Mirage	D	BRUISE
Carmona	T	BRUISE			Molli	D	CHIPS-ALL
Carnea	T	GBC			MPI 74.936/177	D	GBC
Carolina	T	GBC			MPI 74.936/185	D	GBC
Carpatin	T	GBC			MPI 76.167/16	D	GBC
Cati	T	GBC			MPI 79.21/2	D	GBC
Catriona	T	GBC			MPI 79.442/5	D	GBC
Centennial Russet	T	GBC			MPI 79.452/7 D	D	GBC
Cherokee	T	GBC			MPI 79.468/22 D	D	GBC
Christa	T	CHIPS-ALL, EURO-CUL(G), GBC, SUGAR40	sto		MPI 8.342/7D	D	EURO-CUL(I), GBC
Cilena	T	BRUISE, EURO-CUL(G), GBC, SUGAR40			MPI 81.312/69	D	GBC
Cindy	T	BRUISE			MPI 83.157/23	D	GBC
Cinja	T	EURO-CUL(G)			MPI-H98/B2	D	EURO-CUL(G)
CIP CFC-69-1	T	GBC			Multa	D	EURO-CUL(S)
Claustar	T	EURO-CUL(I), GBC			Natascha	D	BRUISE
Climax	T	GBC			Newskiy	D	GBC
Clivia	T	EURO-CUL(G) ,GBC			Nordlicht	D	GBC	acl, vrn
Colmo	T	GBC			Olga	D	BRUISE, EURO-CUL(G)
Columbia Bogota	T	GBC			Omega	D	BRUISE, GBC, SUGAR40
Combi	T	EURO-CUL(G)			Opal	D	SUGAR40
Compagnon	T	GBC	vrn		Orlando	D	CHIPS-ALL
Comtessa	T	GBC			Palladia	D	EURO-CUL(S)
Concordia	T	SUGAR40			Panda	D	BRUISE, CHIPS-ALL, EURO-CUL(I)
Condor	T	GBC			Patricia	D	EURO-CUL(G)
Conny	T	GBC			Pilica	D	GBC
Cosima	T	EURO-CUL(G) ,GBC			Piroschka	D	GBC
Costella	T	GBC			Ponto	D	CHIPS-ALL, EURO-CUL(G)	acl, sto
Craigs Royal	T	GBC			Prikarpatskiy	D	GBC
Cromwell	T	GBC			Prima	D	EURO-CUL(G)
Culpa	T	EURO-CUL(G) ,GBC	chc, vrn		Producent	D	EURO-CUL(G)
Cynia	T	GBC			Raduga polesya	D	GBC
Dani	T	GBC			Reflecta	D	GBC
Danva	T	GBC	vrn		Regina	D	GBC
Darwina	T	GBC	vrn		Renate	D	BRUISE
Datvira	T	EURO-CUL(G)			Roxy	D	EURO-CUL(G), GBC	chc, vrn
Delica	T	GBC			Rubin (1972)	D	GBC
Delta	T	EURO-CUL(I), GBC			Rusalea	D	EURO-CUL(G)
Delta Gold	T	EURO-CUL(I), GBC			Ruta	D	GBC
Desiree	T	EURO-CUL(S) ,GBC			Sandra	D	EURO-CUL(G)
Detskoselskiy	T	GBC			Sarpo Mira	D	EURO-CUL(JKI)
Diamant	T	GBC			Schwarze Ungarin	D	GBC
Dinia	T	EURO-CUL(G) ,GBC			Semena	D	EURO-CUL(G)
Dirus	T	GBC			Semenic	D	GBC	spl
Dobrin	T	GBC			Sempra	D	CHIPS-ALL
Domina	T	GBC	ver		Shiretoko	D	GBC
Doon Star	T	EURO-CUL(I)			Sirius	D	CHIPS-ALL
Dorett	T	GBC			Sissi	D	EURO-CUL(G)
Draga (197)	T	BRUISE			Skala	D	BRUISE
Drossel	T	GBC			Sola	D	GBC
Duca	T	GBC			Solist	D	CHIPS-ALL, SUGAR4
Dunluce	T	GBC			Sommerniere	D	GBC
Early Rose	T	GBC			Sommerstarke	D	EURO-CUL(G)
Eba	T	EURO-CUL(I), GBC			Sowa	D	GBC
Edelgard	T	GBC			Swetitsa	D	GBC
Edzell Blue	T	GBC			Switanok Kiewskiy	D	GBC
Eersteling	T	GBC			Sylvia	D	EURO-CUL(I), GBC
Elba	T	GBC			Talent	D	BRUISE
Eldena	T	BRUISE, CHIPS-ALL			Tatyanka	D	GBC
Electre	T	GBC			Terra	D	CHIPS-ALL
Eleisa	T	GBC			Theresa	D	CHIPS-ALL, EURO-CUL(I)
Element	T	GBC			Tirana	D	GBC
Elisabeth	T	BRUISE			Tondra	D	GBC
Elsa	T	GBC			Turbella	D	GBC
Elvira	T	GBC			Ulme	D	GBC
Epicure	T	GBC			Ulster Viscount	D	GBC
Erasme	T	GBC			Unisana	D	GBC	acl
Erntestolz	T	EURO-CUL(G)	sto		Valisa	D	BRUISE, CHIPS-ALL
Eroica	T	EURO-CUL(G)			Venouska	D	GBC
Eschyle	T	GBC			Warinka	D	GBC	sto
Estima	T	GBC			Welsa	D	GBC
Eurobeta	T	SUGAR40			Wita	D	GBC
Europa	T	GBC			Zhukowskiy ranniy	D	GBC
Europrima	T	SUGAR40			Zlata	D	GBC
Exempla	T	BRUISE
Exquisa	T	BRUISE
Fantasia	T	EURO-CUL(G)
Fauna	T	GBC
Filea	T	BRUISE, SUGAR40
Fitis	T	BRUISE
Flava	T	GBC
Fontane	T	SUGAR40
Foremost	T	GBC
Fortuna	T	EURO-CUL(G)
Francine	T	GBC
Frila	T	EURO-CUL(G)
Frühmölle	T	GBC
Fuga	T	GBC	chc
Gabi	T	EURO-CUL(G) ,GBC
Gala	T	BRUISE
Gatchinskiy	T	GBC
Gerla	T	GBC
Gesa	T	EURO-CUL(G) ,GBC	acl
Gina	T	GBC
Gitte	T	GBC
Gloria	T	EURO-CUL(G)
Goldika	T	CHIPS-ALL, SUGAR40
GoldRus	T	GBC
Golf	T	SUGAR4
Golubizna	T	GBC
Gondüzo	T	GBC
Goya	T	GBC
Gracia	T	GBC
Granola	T	BRUISE, GBC
Grata	T	EURO-CUL(G) ,GBC
Green Mountain	T	GBC
Hankkijas Tanu	T	GBC
Hankkijas Tuomas	T	GBC
Hansa	T	EURO-CUL(G)
Hela	T	EURO-CUL(G) ,GBC
Hindenburg	T	GBC
Huron	T	GBC
Hydra	T	GBC	chc, vrn
Impala	T	EURO-CUL(S), GBC
Indira	T	EURO-CUL(G)
Industrie	T	GBC
Innovator	T	SUGAR40
Intenso	T	EURO-CUL(S)
International Kidney	T	GBC
Iris	T	GBC
Irish Cobbler	T	GBC
Irmgard	T	EURO-CUL(G)
Irys	T	GBC
Isabell	T	EURO-CUL(G) ,GBC
Isna	T	EURO-CUL(G) ,GBC
Isola	T	EURO-CUL(G) ,GBC
Iturrieta	T	GBC
Jaerla	T	GBC
Jagna	T	GBC
Janka	T	GBC
Jessica	T	EURO-CUL(G) ,GBC	acl
Jetta	T	EURO-CUL(G) ,GBC
Jubel	T	GBC
Juliette	T	GBC
Juligelb	T	GBC
Juliver	T	EURO-CUL(G) ,GBC
Kabardinskiy	T	GBC
Karat	T	GBC
Karsa	T	GBC
Katahdin	T	GBC
Kennebec	T	GBC
KerKauer Kipfler	T	EURO-CUL(M)
Kerkovske rohlicky	T	GBC
King Edward	T	GBC
Kiva	T	EURO-CUL(I), GBC
Kolibri	T	BRUISE, CHIPS-ALL
Kondor	T	BRUISE, EURO-CUL(I), GBC
Koral	T	GBC
Krab	T	GBC
Krone	T	BRUISE
Krostar	T	GBC	vrn
Kufri Alankar	T	GBC
Lady Claire	T	SUGAR40
Lady Rosetta	T	GBC
Lambada	T	BRUISE
Laura	T	BRUISE, EURO-CUL(M)
Lekkerlander	T	EURO-CUL(I), GBC
Leyla	T	CHIPS-ALL, EURO-CUL(G), GBC
Libana	T	GBC
Likaria	T	CHIPS-ALL
Linzer Delikatess	T	GBC
Linzer Frühe	T	GBC
Linzer Gelbe	T	GBC
Linzer Rose	T	GBC
Linzer Stärke	T	GBC
Lipsi	T	EURO-CUL(I), GBC
Liseta	T	GBC
Liu	T	GBC
LNARosetta	T	BRUISE
Lolita	T	BRUISE
Long Blue	T	GBC
Lorch	T	GBC
Loshitskiy	T	GBC
Lotos	T	GBC
Lucnica	T	GBC
Lugowskoy	T	GBC
Lukava	T	GBC
Lutetia	T	GBC
Lux	T	GBC
Lwowyanka	T	GBC
Lyra	T	EURO-CUL(G) ,GBC
Lyuberetskiy	T	GBC
Magnum Bonum	T	GBC
Magura	T	GBC
Maja	T	EURO-CUL(G)
Majestic	T	GBC
Majus Kiraly	T	GBC
Maradonna	T	BRUISE
Marella	T	BRUISE
Marena	T	BRUISE
Marfona	T	BRUISE
Margit (1935)	T	GBC
Margit (1983)	T	GBC
Mariana	T	GBC
Marijke	T	GBC
Maris Bard	T	GBC
Maritta	T	GBC
Marius 1	T	GBC
Markies	T	BRUISE
Marlen	T	CHIPS-ALL
Matador	T	BRUISE
Matilda	T	GBC
Matjaz	T	GBC
Mats	T	GBC
May Queen	T	GBC
Mayka	T	GBC
Melba	T	SUGAR4
Melina	T	CHIPS-ALL
Meliora	T	GBC
Melissa	T	GBC
Mentor	T	EURO-CUL(G) ,GBC
Minerva	T	EURO-CUL(G) ,GBC
Miranda	T	GBC	spg
Miriam	T	EURO-CUL(G)
Mirka	T	GBC
Mittelfrühe	T	GBC
Moewe	T	BRUISE
Mondial	T	GBC
Moni	T	EURO-CUL(G)	acl
Monza	T	EURO-CUL(G) ,GBC
Moruna	T	GBC
Mostowskiy	T	GBC
MPI 72.565/2	T	GBC
MPI 73.613/5	T	GBC
MPI 83.98/9	T	GBC
Muncel	T	GBC
Munthe	T	GBC
Muresan	T	GBC
Nagore	T	GBC
Nena	T	EURO-CUL(G)
Nepal 1	T	GBC
Nepal 2	T	GBC
Nezabudka	T	GBC
Nicola	T	GBC
Nikita	T	EURO-CUL(Saka)
Norchip	T	GBC
Norma (198)	T	GBC
Noroit	T	GBC
Novara	T	CHIPS-ALL
Obelix	T	GBC
Odenwälder Blaue	T	GBC
Oktyabrenok	T	GBC
Ora	T	GBC
Orienta	T	GBC
Origo	T	GBC
Osira	T	SUGAR40
Ostara	T	EURO-CUL(G)
Ostbote	T	GBC
Paarsput	T	GBC
Palma	T	EURO-CUL(G) ,GBC
Pamina	T	GBC
Pamir	T	EURO-CUL(G)
Pana	T	GBC
Paola	T	EURO-CUL(G)
Patersons Victoria	T	GBC
Paul Krüger	T	GBC
Peconic	T	GBC
Pentland Beauty	T	GBC
Pentland Hawk	T	GBC
Pentland Ivory	T	GBC
Pentland Raven	T	GBC
Perkoz	T	GBC
Perla	T	GBC
Picasso	T	GBC
Pirat	T	GBC
Pirol	T	BRUISE, SUGAR40
Pito	T	GBC
Plana	T	GBC
Planta	T	EURO-CUL(G)
Podzola	T	GBC
Pompadour	T	EURO-CUL(I), GBC
PomQueen	T	BRUISE
Premiere	T	EURO-CUL(G) ,GBC
Prevalent	T	GBC
Primura	T	GBC
Prinzess	T	GBC
Priobskiy	T	GBC
Prior	T	EURO-CUL(S)
Priwal	T	GBC
Provita	T	EURO-CUL(Con)
Puntila	T	GBC	chc, vrn
Purple and White	T	GBC
Quanta	T	GBC
Quarta	T	BRUISE
Queni	T	GBC
Rafaela	T	BRUISE
Ragna	T	GBC
Raja	T	BRUISE
Raudar Islenskar	T	EURO-CUL(I)
Record	T	EURO-CUL(S)
Red Fantasy	T	SUGAR40
Reichskanzler	T	GBC
Remarka	T	BRUISE
Renema	T	GBC
Resident	T	EURO-CUL(I), GBC
Resy (Agora)	T	GBC
Rikea	T	BRUISE, EURO-CUL(G)
Rod Ankergard	T	GBC
Rode Eersteling	T	GBC
Rode Pipo	T	GBC
Rodriga	T	BRUISE
Roja	T	GBC
Romano	T	BRUISE, GBC
Romina	T	GBC
Rosabelle	T	GBC
Rosamunda	T	GBC
Rosara	T	GBC
Rosella	T	GBC
Roseval	T	GBC
Rosita	T	EURO-CUL(G)
Rotkehlchen	T	GBC
Rumba	T	SUGAR40
Russet Burbank	T	GBC
Russische Schwarze	T	GBC
Rustica	T	EURO-CUL(G)
Sabina (1935)	T	GBC
Sabina (1976)	T	GBC
Sagitta	T	EURO-CUL(S)
Salinka	T	EURO-CUL(I), GBC
Salut	T	EURO-CUL(S)
Sangre	T	EURO-CUL(I), GBC
Santana	T	BRUISE
Sante	T	GBC	sto, vrn
Santo Amor	T	GBC
Sarme	T	GBC
Saskia	T	EURO-CUL(G)
Satina	T	BRUISE, CHIPS-ALL, EURO-CUL(Saka), SUGAR40
Saturna	T	BRUISE, CHIPS-ALL, GBC
Schwalbe	T	EURO-CUL(I)
Secura	T	EURO-CUL(G) ,GBC
Selma	T	EURO-CUL(G) ,GBC
Senta	T	GBC
Sharons Blue	T	GBC
Sharpes Express	T	GBC
Shurchip	T	GBC
Sieglinde	T	EURO-CUL(G) ,GBC
Sigma	T	EURO-CUL(G)
Sinaeda	T	GBC
Sita	T	EURO-CUL(G)
Sitta	T	GBC
Smaragd	T	GBC
Somogyi gyöngye	T	GBC
Somogyi sarga	T	GBC
Sorka	T	GBC
Sosna	T	GBC
Sotka	T	GBC
Spekula	T	EURO-CUL(S)
Stania	T	GBC
Star	T	EURO-CUL(G)
Stepanawanskiy	T	GBC
Stina	T	EURO-CUL(S) ,GBC
Superstar	T	GBC
Tamara	T	GBC
Tarpan	T	GBC
Tatry	T	GBC
Teho	T	GBC
Temp	T	GBC
Thomana	T	EURO-CUL(G)
Timate	T	GBC
Tiva	T	GBC
Toluca	T	EURO-CUL(JKI)
Topas	T	SUGAR40
Turia	T	GBC
Ukama	T	EURO-CUL(G)
Ulla	T	EURO-CUL(G)
Ulster Classic	T	GBC
Ulster Dale	T	GBC
Ulster Glade	T	GBC
Ulster Prince	T	GBC
Ulster Tarn	T	GBC
Ulster Torch	T	GBC
Univita	T	EURO-CUL(G)
Valetta	T	EURO-CUL(G)	sto, vrn
Vandel Minea	T	GBC
Velox	T	CHIPS-ALL
Veto	T	GBC
Vevi	T	GBC
Victor	T	EURO-CUL(I), GBC
Vienna	T	BRUISE
Viking	T	GBC
Vindika	T	GBC
Violettfleischige	T	GBC
Vitelotte	T	EURO-CUL(M), GBC
Vitesse	T	BRUISE
Vivaks	T	GBC
Vogtländische Blaue	T	GBC
Vokal	T	GBC
Vulkano	T	GBC
Warmas	T	GBC
Weinberger Schloßkipfler	T	GBC
Werba	T	GBC
Wilja	T	GBC
Woke	T	GBC
Worotynskiy ranniy	T	GBC
Wülfe	T	GBC
Yankee Chipper	T	GBC
Yankee Supreme	T	GBC
Yesmina	T	GBC
Zafira	T	BRUISE
Zarenitza	T	GBC
Zhitomiryanka	T	GBC

## Sheet: breeding clones
Table S1 The cytoplasm types of all European varieties and breeding clones
BRUISE			CHIPS-ALL			PIN184			SUGAR40
Genotype	Cytoplasm type		Genotype	Cytoplasm type		Genotype	Cytoplasm type		Genotype	Cytoplasm type
SR1	T		B01	D		ConB1	T		Breeding clone 18	T
SR2	D		B03	T		ConB2	T
SR3	D		B04	T		ConB3	T
SR4	T		B05	T		ConB4	D
SR5	D		B07	T		ConB5	T
SR6	T		B08	T		ConB6	T
SR7	T		B09	D		ConB7	D
SR8	W/γ		B10	T		ConB8	T
SR9	T		B11	T		ConB9	T
SR10	D		B12	W/γ		ConB10	T
SR11	W/γ		B13	T		ConB11	T
SR12	T		B14	T		ConB12	T
SR13	D		B15	T		ConB13	T
SR14	T		B16	T		ConB14	D
SR15	W/γ		B17	W/γ		ConB15	D
SR16	W/γ		B18	D		ConB16	D
SR17	D		B19	T		ConB17	D
SR18	D		B20	T		ConB18	D
SR19	D		B21	T		ConB19	D
SR20	D		B22	T		ConB20	T
BNA1	D		B23	D		ConB21	T
BNA2	D		B24	T		ConB22	D
BNA3	D		B25	T		ConB23	D
BNA4	D		B26	T		ConB24	D
BNA5	W/γ		B27	T		ConB25	T
BNA6	T		B28	W/β		ConB26	D
BNA7	W/γ		B30	T		ConB27	T
BNA8	D		B31	T		ConB28	T
BNA9	T		B32	D		ConB29	T
BNA10	T		B33	T		ConB30	T
BNA11	T		B34	D		ConB31	T
BNA12	T		B35	D		ConB32	T
BNA13	T		B36	D		ConB33	T
BNA14	T		B37	T		ConB34	A
BNA15	T		B38	W/γ		ConB35	T
BNA16	D		B39	T		ConB36	T
BNA17	T		B40	D		ConB37	T
BNA18	D		B41	D		ConB38	D
BNA19	D		B42	T		ConB39	T
BNA20	D		B44	D		ConB40	D
BS1	D		B45	T		ConB41	D
BS2	D		B46	T		ConB42	T
BS3	T		B49	T		ConB43	D
BS4	T		B51	T		ConB44	D
BS5	D		B52	D		ConB45	W/γ
BS6	T		B53	D		ConB46	W/γ
BS7	T		B54	D		ConB47	W/γ
BS8	T		B55	T		ConB48	W/γ
BS9	D		B56	W/γ		ConB49	W/γ
BS10	T		B57	D		ConB50	W/γ
BS11	D		B58	T		ConB51	W/β
BS12	D		B59	T		ConB52	W/β
BS13	W/γ		B62	T		ConB53	W/γ
BS14	W/γ		B63	W/γ		ConB54	W
BS15	D		B64	T		ConB55	W
BS16	D		B65	D		ConB56	W
BS17	D		B66	T		ConB57	D
BS18	D		B67	T		ConB58	W/γ
BS19	W/γ		B70	T		ConB59	T
BS20	D		B74	T		ConB62	W/γ
BE1	D		B75	D		ConB63	T
BE2	T		B77	T		ConB64	D
BE3	D		B78	D		ConB65	W/γ
BE4	W/γ		B79	D		ConB66	T
BE5	D		B80	T		ConB67	W/γ
BE6	D		B82	T		ConB68	T
BE7	D		B83	T		ConB69	T
BE8	T		B86	T		ConB70	D
BE9	W/γ		B87	D		ConB71	D
BE10	T		B88	T		ConB72	T
BE11	D		B93	W/γ		ConB73	T
BE12	T		B94	T		ConB74	T
BE13	T		B95	T		ConB75	W/γ
BE14	T		B96	D		ConB76	D
BE15	T		B98	W/γ		ConB77	T
BE16	T		N04	D		ConB78	W/γ
BE17	T		N08	T		ConB79	T
BE18	T		N14	W/γ		ConB80	W/γ
BE19	T		N16	D		ConB81	W/γ
BE20	T		N17	D		ConB82	D
NO1	T		N20	T		ConB83	D
NO2	D		N21	T		ConB84	D
NO3	D		N23	D		ConB85	D
NO4	D		N30	W/γ		ConB86	D
NO5	D		N31	W/γ		ConB87	D
NO6	T		N39	D		ConB88	W/γ
NO7	D		N41	D		ConB89	W/γ
NO8	W/γ		N45	D		ConB90	W/γ
NO9	D		N46	T		ConB91	T
NO10	T		N49	D		ConB92	D
NO11	T		N51	W/γ		ConB93	T
NO12	D		N53	D		ConB94	W/γ
NO13	D		N56	D		ConB95	T
NO14	T		N60	D		ConB96	T
NO15	D		N62	T		ConS1	D
NO16	T		N64	T		ConS2	T
NO17	T		N76	T		ConS3	T
NO18	D		N79	D		ConS4	D
NO19	D		S01	T		ConS5	D
NO20	T		S02	T		ConS6	D
NE1	T		S03	T		ConS7	T
NE2	T		S04	T		ConS8	T
NE3	T		S05	T		ConS9	D
NE4	T		S06	T		ConS10	T
NE5	T		S07	T		ConS11	T
NE6	T		S08	D		ConS12	D
NE7	T		S09	T		ConS13	D
NE8	W/γ		S11	T		ConS14	D
NE9	W/γ		S12	D		ConS15	W/γ
NE10	W/γ		S13	D		ConS16	D
NE11	D		S14	T+D		ConS17	T
NE12	T		S15	D		ConS18	D
NE13	W/γ		S16	T		ConS19	D
NE14	T		S17	T		ConS20	D
NE15	W/γ		S18	D		ConS21	D
NE16	W/γ		S19	T		ConS22	D
NE17	W/γ		S20	D		ConS23	D
NE18	W/γ		S21	T		ConS24	D
NE19	W/γ		S22	T		ConS25	D
NE20	W/γ		S23	T		ConS26	D
			S24	D		ConS27	ALL BAND
			S25	D		ConS28	T
			S26	D		ConS29	T
			S27	T		ConS30	M
			S28	D		ConS31	M
			S29	D		ConS32	M
			S30	T		ConS33	M
			S31	T		ConS34	T
			S32	W/γ		ConS35	T
			S33	D		ConS36	T
			S34	W/γ		ConS37	T
			S35	D		ConS38	T
			S36	D		ConS39	D
			S37	W/γ		ConS40	T
			S38	W/γ		ConS41	T
			S40	D		ConS42	T
			S41	T		ConS43	D
			S42	T		ConS45	T
			S43	T		ConS46	D
			S44	T		ConS47	T
			S45	T		ConS48	T
			S46	T		ConS49	D
			S47	W/β		ConS50	T
			S49	D		ConS51	T
			S50	T		ConS52	T
			S51	W/γ		ConS53	D
			S52	T		ConS54	D
			S53	T		ConS55	D
			S54	W/γ		ConS56	D
			S55	D		ConS57	D
			S57	W/γ		ConS58	W/γ
			S58	T		ConS60	T
			S59	D		ConS61	T
			S60	T		ConS62	T
			S61	D		ConS63	W/γ
			S62	T		ConS64	D
			S63	T		ConS66	T
			S64	T		ConS67	T
			S65	T		ConS68	T
			S66	T		ConS69	T
			S67	D		ConS70	W/β
			S68	D		ConS71	T
			S69	D		ConS72	T
			S70	T		ConS73	T
			S71	W/γ		ConS75	W/β
			S72	T		ConS76	T
			S73	D		ConS77	T
			S74	D		ConS80	D
			S75	T		ConS81	D
			S76	T		ConS82	T
			S77	W/γ		ConS83	T
			S78	T		ConS84	T
			S79	T		ConS85	D
			S80	T		ConS86	D
			S81	D		ConS87	D
			S82	T		ConS88	D
			S83	W/γ		ConS89	T
			S84	W/γ		ConS90	T
			S85	W/β		ConS91	D
			S86	D		ConS92	T
			S87	W/γ		ConS93	D
			S88	W/γ		ConS94	T
			S89	W/γ		ConS95	T
			S90	T		ConS96	T
			S91	T
			S92	T
			S93	W/γ
			S94	T
			S95	D
			S96	W/γ
			S97	W/γ
			S98	T
			S99	D
			S101	T
